# Supplementary material for: The Assessment of the Safety Profile of Selective Serotonin Reuptake Inhibitors Versus Other Antidepressants: Drug–Drug Interaction Insights from EudraVigilance
Source: J Clin Med. 2025 Feb 12;14(4):1208. doi: 10.3390/jcm14041208 (PMC11856802; doi:10.3390/jcm14041208)
Supplement: Supplementary file 1 [file jcm-14-01208-s001.zip]

Archive with 1 entries (1 files):
- jcm-3449339-supplementary.pdf
